# Supplementary material for: Autochthonous Austrian Varieties of Prunus avium L. Represent a Regional Gene Pool, Assessed Using SSR and AFLP Markers
Source: Genes (Basel). 2021 Feb 24;12(3):322. doi: 10.3390/genes12030322 (PMC7995972; doi:10.3390/genes12030322)
Supplement: Supplementary file 1 [file genes-12-00322-s001.zip]

Archive with 4 entries (4 files):
- Table S1_SSR-data.pdf
- __MACOSX/._Table S1_SSR-data.pdf
- Table S2_AFLP-data.pdf
- __MACOSX/._Table S2_AFLP-data.pdf
